# Supplementary material for: Evaluating DNA Methylation in Random Fine Needle Aspirates from the Breast to Inform Cancer Risk
Source: Breast J. 2022 Aug 11;2022:9533461. doi: 10.1155/2022/9533461 (PMC11401740; doi:10.1155/2022/9533461)
Supplement: Supplementary Materials — Supplementary Figure S1: schema for methylation study (N = 20 Patients). Supplementary Table S2: gene-specific methylation based on rFNA samples taken from either tumor, adjacent normal tissue, or remaining quadrants of the breast. Supplementary Figure S3(a): cumulative methylation index (CMI) of rFNA samples from adjacent tissue or quadrants where incidental (nongrossly evident) malignant or premalignant breast lesions were identified based on pathology review. Supplementary Figure S3(b): gene-specific methylation of rFNA samples from adjacent tissue or quadrants where incidental (nongrossly evident) malignant or premalignant breast lesions were identified based on pathology review. Supplementary Table S3(c): gene-specific methylation of unaffected tissue based on pathology review of adjacent normal tissue and remaining quadrants of the breast. Supplementary Figure S4(a) and 4(b): cumulative methylation index (CMI) of rFNA samples within the breast in women with a family history of breast and/or ovarian cancer (Figure 4(a)) and women with no family history of breast and/or ovarian cancer (Figure 4(b)). [file 9533461.f1.zip]

Archive with 8 entries (8 files):
- Supplementary Fig S1_030722.jpg
- Supplementary Fig S3A_030722.jpg
- Supplementary Fig S3B_030722.jpg
- Supplementary Fig S4A,S4B_030722.jpg
- Supplementary Table S2_030722.pdf
- Supplementary Table S3C_030722.pdf
- Supplement_Tables_S2_071422.docx
- Supplement_Tables_S3C_07140722.docx
